# Supplementary material for: Functional Characterization of Rare Variants in the SHOX2 Gene Identified in Sinus Node Dysfunction and Atrial Fibrillation
Source: Front Genet. 2019 Jul 11;10:648. doi: 10.3389/fgene.2019.00648 (PMC6637028; doi:10.3389/fgene.2019.00648)
Supplement: Supplementary file 3 [file Table_3.xlsx]

## Sheet: Suppl. Table 3
SHOX2 variant	Sex	Age [y]	LA Volume (Biplane) [cm³]	EF [%]	E/E´	RRInterval [ms]	PQInterval [ms]	QRSDuration	QTcInterval	Patient cohort
G77D	Male	52	89	58	6	490	n.a.	100	376	AF
L129=	Male	67	102	47	7	682	n.a.	138	398	AF
L129=	Female	70	96	65	5	1088	140	80	424	AF
L129=	Male	74	78	56	11	640	n.a.	86	330	AF
L130F	Male	60	76	68	5	872	138	90	408	AF
A293=	Male	72	104	67	6	880	190	102	422	AF
P33R	Female	88	n.a.	65	n.a.	968	n.a.	78	405	SND
G81E	Female	51	n.a.	n.a.	n.a.	n.a.	n.a.	n.a.	n.a.	AF
H283Q	Male	56	43	n.a.	n.a.	400	n.a.	n.a.	480	AF
R194X	Male	41	n.a.	62	n.a.	n.a.	>200	100	447	AF
R194X	Female	43	n.a.	60	n.a.	n.a.	>200	116	528	AF
R194X	Male	39	n.a.	63	n.a.	n.a.	>200	102	450	AF
R194X	Female	20	n.a.	65	n.a.	n.a.	>200	96	435	AF
Suppl. Table 3. Summary of all identified SHOX2 variants in SND and AF patients. Novel identified variants and phenotypic features are highlighted in
blue, the previously identified variants are highlighted in grey. n.a. = not available. Data are presented as mean ±SD.
Blue: age at study enrollment; light blue: age at diagnosis; grey: age at diagnosis.
