# Supplementary material for: Functional Characterization of Rare Variants in the SHOX2 Gene Identified in Sinus Node Dysfunction and Atrial Fibrillation
Source: Front Genet. 2019 Jul 11;10:648. doi: 10.3389/fgene.2019.00648 (PMC6637028; doi:10.3389/fgene.2019.00648)
Supplement: Supplementary file 4 [file Table_4.xlsx]

## Sheet: Suppl. Table 4
Gene (Zebrafish)	Accsession number	Target sequence (5' - 3')	Application
actb1	NM_131031.1	GTGCTTCTAAACAGAACTGTTGCCACCTTAAATGGCCTAGCAATGAGATTCAAACGAACGACCAACCTAAACTCTCGAACAGAACAAGATGACATCAGCA	nCounter Control probe
eef1a1l1	NM_131263.1	GAAGGCTGCCAAGACCAAGTGAATTTCCCTCAATCACACCGTTCCAAAGGTTGCGGCGTGTTCTTCCCAACCTCTTGGAATTTCTCTAAACCTGGGCACT	nCounter Control probe
rpl13a	NM_212784.1	AAGAGAAAGGAAAAGGCCAAGCTGCGCTATTCCAAGAAGAAAGTTGAGATGAAGCTGACTAAGCAGGCTGAAAAGAACGTTGAGAGCAAGATCGCAGTAT	nCounter Control probe
rps18	NM_173234.1	GTACAAAATCCCAGACTGGTTCCTGAACAGACAGAAGGACATAAAAGATGGGAAATACAGCCAGGTCCTTGCTAATGGTCTGGACAATAAACTGAGAGAA	nCounter Control probe
b2m	NM_001159768.1	TACTTTCGATATCAACTGCTGTTGTCCTGAATGCTGAAGGATTGTCTGCTTGGCTCTCTCGAATAAAACGGCCACAATGAGAGCACTCATCACTTTTGCA	nCounter Control probe
hsp90ab1	NM_131310.3	CTCACAGTCCGGCGACGAGATGACCTCCCTCACAGAATACGTCAGCCGTATGAAGGAGAACCAAAAGTCCATCTATTACATCACTGGTGAGAGCAAAGAC	nCounter Control probe
bmp4	NM_131342.2	GAGCCAACACCGTGAGAGGATTCCATCATGAAGAGCACCTGGAGGAGCTGCAGTCAGACGGCTCCCAGGAGACGCCTCTGCGATTCGTTTTTAATCTCAG	nCounter Shox2 target gene probe
Name	Accsession number	Sequence (5' - 3')	Application
SHOX2 Ex1.1 for	NM_003030.4	TGT AAA ACG ACG GCC AGT AGA GGT TGA GCG CCG GGC TGA CGT	Sequencing
SHOX2 Ex1.1 rev	NM_003030.4	GGA TAA CAA TTT CAC ACA GGC CTA CAC CTC CTC CGC CTC CTC CG
SHOX2 Ex 1.2 for	NM_003030.4	TGT AAA ACG ACG GCC AGT CGC AGC AGC CCG GCA GTC CGG GC
SHOX2 Ex 1.2 rev	NM_003030.4	GGA TAA CAA TTT CAC ACA GGC TGC CGG GGG TCA GTC AGG TCG T
SHOX2 Ex2+ for	NM_003030.4	CCG AGT ACT GGG TGA TTG
SHOX2 Ex2+ rev	NM_003030.4	GCC AAG ACC CCT CGA ACT
SHOX2 Ex2 for	NM_003030.4	TCC ACG AGG GGG AAG GAT TC
SHOX2 Ex2 rev	NM_003030.4	CAC CAG ACA CTA GAA GCA CCA
SHOX2 Ex3 for	NM_003030.4	TGT AAA ACG ACG GCC AGT TTG CTT GCT GTA TCT CCC AAT
SHOX2 Ex3 rev	NM_003030.4	GGA TAA CAA TTT CAC ACA GGT TTG CTC AGA CTA TCA AAT GTT CC
SHOX2 Ex4 for	NM_003030.4	TGT AAA ACG ACG GCC AGT TTT GGA ACC CTG AAA AAT GC
SHOX2 Ex4 rev	NM_003030.4	GGA TAA CAA TTT CAC ACA GGG GCT CAG AGA CAG GTG ATG
SHOX2 Ex5 for	NM_003030.4	TGT AAA ACG ACG GCC AGT CCC AAA CAC AAC CCA ACT CT
SHOX2 Ex5 rev	NM_003030.4	GGA TAA CAA TTT CAC ACA GGG CTG GGA ACA TCA TGT AGG G
SHOX2 Ex6 for	NM_003030.4	AGG ATA GTC ATT GCA ACG TGA
SHOX2 Ex6 rev	NM_003030.4	TCT CAA AGG GGT AAC GGA GA
Suppl. Table 4. Sequences of nCounter probes and sequencing primers.
